# Supplementary material for: Epidemiology of taeniosis/cysticercosis in Europe, a systematic review: eastern Europe
Source: Parasit Vectors. 2018 Oct 30;11:569. doi: 10.1186/s13071-018-3153-5 (PMC6208121; doi:10.1186/s13071-018-3153-5)
Supplement: Supplementary file 3 — Table S1. List of references included in the review retrieved through online international databases. (XLSX 24 kb) [file 13071_2018_3153_MOESM3_ESM.xlsx]

## Sheet: Table S1
Additional file 3: Table S1. List of references included in the review retrieved through online international databases.
Ref used in word doc additional file 5	First Author	Year	Title	Source	country	HC/ind	HC/agg	HT/ind	HT/agg	BC	PC	X	ALL	DONE		R
1	Kurdova	2001	New trends in parasitism in Bulgaria	TRENDS IN PARASITOLOGY	Bulgaria		1		1				2	1
1	Bauer	1994	Neurocysticercosis	Deutsche medizinische Wochenschrift (1946)	Croatia	1							1	1
1	Fabijanic	2001	Ultrasonographic appearance of colon taeniasis.	Journal of ultrasound in medicine : official journal of the American Institute of	Croatia			1					1	1
1	Talan-Hranilovic	2002	Cerebral cysticercosis and echinococcosis: a preoperative diagnostic dilemma.	Archives of medical research	Croatia	1							1	1
1	Titlic	2007	Neurocysticercosis--non-specific clinical and neuroradiological presentation.	Bratislavske lekarske listy	Croatia	1							1	1
1	Mestrovic	2012	Seroprevalence of Taenia solium infections in Croatian patients presenting with epilepsy.	Journal of helminthology	Croatia	1							1	1
1	Zdolec	2012	Prevalence of Cysticercus bovis in slaughtered cattle determined by traditional meat inspection in Croatian abattoir from 2005 to 2010	HELMINTHOLOGIA	Croatia					1			1	1
1	Gašparić	2004	Sindrom demencije uzrokovan multifokalnom i intraventrikularnom cisticerkozom mozga: prikaz slučaja	Croatian Medical Association, Branch Rijeka 2014-12-01	Croatia	1							1	1
1	Economides	2000	Control of zoonoses in Cyprus.	Revue scientifique et technique (International Office of Epizootics)	Cyprus	1						1	2	1
1	Yong	1994	Neurocysticercosis: a report of four cases.	Pathology	Cyprus	1							1	1
1	Kolářová	2006	Tissue helminthoses [Tkáňové helmintózy]	Klinicka mikrobiologie a infekcni lekarstvi	Czech Republic		1						1	1		no useful results
1	Vanista	1993	Cysticercosis in the Czech Republic	Ceskoslovenska epidemiologie, mikrobiologie, imunologie	Czech Republic	1							1	1
1	Gubbay	1998	Neurocysticercosis	JOURNAL OF CLINICAL NEUROSCIENCE	Czechoslowakia	1							1	1
1	Valkounova	1992	Histochemistry of the racemose form of Cysticercus cellulosae.	Folia parasitologica	Czechoslowakia	1							1	1
1	Cuperlovic	1991	Current status of food-borne parasitic zoonoses--eastern Europe.	The Southeast Asian journal of tropical medicine and public health	EEU				1			1	2	1		no useful results
1	Devleesschauwer	2015	Taenia solium in Europe: Still endemic?	Acta tropica	EEU						1	1	2	1
1	Lassen	2016	Serological Evidence of Exposure to Globally Relevant Zoonotic Parasites in the Estonian Population.	PloS one	Estonia		1		1				2	1
	Papageorgiou	2009	Concommitant appearance of glioblastoma multiforme and neurocysticercosis in a nonendemic country: a case report.	The neurologist		1							1	1
1	Davies	1996	Spinal and basilar extraparenchymal neurocysticercosis	JOURNAL OF CLINICAL NEUROSCIENCE	Greece	1							1	1
1	Palasis	1991	Extramedullary spinal cysticercosis.	European journal of radiology	Greece	1							1	1
1	Paterakis	2007	Primary spinal intradural extramedullary cysticercosis.	Surgical neurology	Greece	1							1	1
1	Karanikas	2007	Taenia saginata: a rare cause of bowel obstruction.	Transactions of the Royal Society of Tropical Medicine and Hygiene	Greece			1					1	1
	Trompoukis	2007	From the roots of parasitology: Hippocrates' first scientific observations in helminthology	JOURNAL OF PARASITOLOGY	Greece							1	0	1		out of scope
1	Neroutsos	2008	Mood disorders and neurocysticercosis	INTERNATIONAL JOURNAL OF NEUROPSYCHOPHARMACOLOGY	Greece	1							1	1
	Del Brutto	2015	Taenia solium Cysticercosis--The lessons of history.	Journal of the neurological sciences	Greece							1	0			Out of scope
1	Meszaros	2003	Current aspects in neurocysticercosis [A neurocysticercosis aktualitása napjainkban]	Orvosi hetilap	Hungary	1							1	1
1	Aksiks	2007	Neuronavigation guided surgery for parenchymal neurocysticercosis in two patients.	Acta neurochirurgica	Latvia	1							1	1
	Deksne	2014	Cysticercosis: current situation in Latvia.	DziÂ¯vnieki. VeseliÂ¯ba. PaÂ¯rtikas higiena. Konferences VeterinaÂ¯rmediciÂ¯nas zinaÂ¯tnes un prakses aktualitaÂ¯tes - 2014 RAKSTI Jelgava, 27-28 novembriÂ¯	Latvia								0	1		no useful results
1	Nasilowska	1992	Cestode infections--1990	Przeglad epidemiologiczny	Poland				1				1	1
	Schabowski	1993	Gastrointestinal parasitosis in patients treated in the Gastroenterology Clinic of the Medical Academy and Clinical Ward at the Institute of Agricultural Medicine in Lublin in the years 1981-1990	Wiadomosci parazytologiczne	Poland				1				1	1
1	Plonka	1994	Taeniasis in 1992	Przeglad epidemiologiczny	Poland				1				1	1
	Chomicz	1995	Transmission electron microscope studies on the oncospheral envelopes of Taenia saginata after niclosamide treatment.	Wiadomosci parazytologiczne	Poland				1				1	1
1	Derylo	1995	Occurrence of human taeniasis and cysticercosis in pigs and cattle in the Katowice district	Wiadomosci parazytologiczne	Poland				1	1	1		3	1
1	Plonka	1995	Taeniasis in 1993	Przeglad epidemiologiczny	Poland				1				1	1
	Okulewicz	1996	Taeniasis in Wroclaw and Czestochowa provinces [Tasiemczyce w województwie Wrocławskim i Czestochowskim]	Wiadomosci parazytologiczne	Poland				1				1	1
1	Plonka	1996	Taeniasis in 1994	Przeglad epidemiologiczny	Poland				1				1	1
	Lis	1997	Evaluation of veterinary inspection of slaughtered cattle in Poland	MEDYCYNA WETERYNARYJNA	Poland					1			1	1
1	Plonka	1997	Taeniasis in 1995	Przeglad epidemiologiczny	Poland				1		1		2	1
1	Lis	1998	Evaluation of the results of veterinary inspection of pigs slaughtered in Poland in 1994	MEDYCYNA WETERYNARYJNA	Poland						1		1	1
1	Plonka	1998	Taenia infections in 1996	Przeglad epidemiologiczny	Poland				1				1	1
1	Lis	1999	An evaluation of veterinary inspection of slaughtered animals and meat in Poland between 1987-1997	MEDYCYNA WETERYNARYJNA	Poland					1	1		2	1		Needs translation
	Lonc	1999	Intestinal parasites in inhabitants of Wroclaw and Walbrzych	Wiadomosci parazytologiczne	Poland				1				1	1
1	Plonka	1999	Cestode infections in 1997	Przeglad epidemiologiczny	Poland				1				1	1
	Krol-Pakulska	2000	Evaluation of taeniasis prevalence in the area supervised by the Provincial Sanitary-Epidemiological Unit in Szczecin between 1994 and 1998.	Medical science monitor : international medical journal of experimental and	Poland				1				1	1
	Lonc	2000	Co-occurrence of parasites sensu lato in alimentary tract of patients hospitalised in lower Silesia	Wiadomosci parazytologiczne	Poland				1				1	1
1	Plonka	2000	Cestode infections in 1998	Przeglad epidemiologiczny	Poland				1				1	1
	Steele	2000	Polish and American collaboration on zoonotic parasitic studies, 1960 to 1997.	Military medicine	Poland							1	1	1
	Okulewicz	2001	Taeniosis in the lower Silesia province in the 1993 - 1997 years	Wiadomosci parazytologiczne	Poland				1				1	1
1	Plonka	2001	Cestode infections in Poland in 1999	Przeglad epidemiologiczny	Poland				1				1	1
1	Lis	2002	Results of veterinary inspection of slaughtered animals and meat in Poland in 2000	MEDYCYNA WETERYNARYJNA	Poland					1	1		2	1
	Pawlowski	2002	Community approaches for Cestode zoonoses control	CESTODE ZOONOSES: ECHINOCOCCOSIS AND CYSTICERCOSIS: AN EMERGENT AND	Poland				1			1	2	1
1	Plonka	2002	Cestode infections in Poland in 2000	Przeglad epidemiologiczny	Poland		1		1				2	1
1	Waloch	2003	Cestode infections in Poland in 2001	Przeglad epidemiologiczny	Poland		1		1				2	1
1	Waloch	2004	Cestode infections in Poland in 2002	Przeglad epidemiologiczny	Poland		1		1				2	1
1	Waloch	2005	Cestode infections in Poland in 2003	Przeglad epidemiologiczny	Poland		1		1				2	1
1	Waloch	2006	Cestode infections in Poland in 2004	Przeglad epidemiologiczny	Poland		1		1				2	1
1	Waloch	2007	Cestode infections in Poland in 2005	Przeglad epidemiologiczny	Poland		1		1				2	1
	Pawlowski	2008	Global health situation with emphasis on selected parasitic infections in Poland	Wiadomosci parazytologiczne	Poland							1	1	1
1	Waloch	2008	Cestode infections in Poland in 2006	Przeglad epidemiologiczny	Poland		1		1				2	1
1	Waloch	2009	Cestode infections in Poland in 2007	Przeglad epidemiologiczny	Poland		1		1				2	1
1	Waloch	2010	Cestode infections in Poland in 2008	Przeglad epidemiologiczny	Poland		1		1				2	1
1	Waloch	2010	Evaluation of epidemiological situation of cestode infections in Poland in the years 1997-2006 on the basis of data from san-epid stations	Przeglad epidemiologiczny	Poland		1		1				2	1
1	Kozlowska-Loj	2011	Prevalence of cysticercosis in cattle and pigs in the Lublin province in the years 2005-2008.	Wiadomosci parazytologiczne	Poland					1	1		2	1
1	Waloch	2011	Cestode infections in Poland in 2009	Przeglad epidemiologiczny	Poland		1		1				2	1
1	Waloch	2012	Cestode infections in Poland in 2010	Przeglad epidemiologiczny	Poland		1		1				2	1
1	Czarkowski	2013	Invasive tapeworm infections in Poland in 2011.	Przeglad epidemiologiczny	Poland		1						1	1
1	Golab	2014	Echinococcosis and cysticercosis in Poland in 2012.	Przeglad epidemiologiczny	Poland		1						1	1
	Korzeniewski	2014	Intestinal parasites in Polish community on the example of military environment.	International maritime health	Poland				1				1	1
1	Kozlowska-Loj	2014	Prevalence of cysticercosis in cattle and pigs in the Lublin province in the years 2009-2012.	Annals of parasitology	Poland					1	1		2	1
	Konopka, B.	1993	Occurrence of parasites in slaughter animals in Kielce region [central Poland] in 1987-1992.	Medycyna Weterynaryjna	Poland				1	1			2	1
	UradziÅ	1992	The occurrence of parasitic invasions in slaughter animals in the Olsztyn province in years 1980-1991.	Medycyna Weterynaryjna	Poland					1	1		2	1
	Lis	1991	Evaluation of the results of veterinary inspection of game animals in Poland.	Medycyna Weterynaryjna	Poland						1		1	1
	Neghina	2010	Human taeniasis in western Romania and its relationship to multicultural food habits and influences.	Foodborne pathogens and disease	Romania				1				1	1
	Neghina	2011	Epidemiology and history of human parasitic diseases in Romania	PARASITOLOGY RESEARCH	Romania								0	1		out of scope
1	Oleleu	2016	Seroprevalence of porcine cysticercosis and influence of some associated risk factors in Northwestern Romania	ACTA VETERINARIA BRNO	Romania						1		1	1
	Mitrea	2009	Approaching food-borne parasites status in the world and Romania.	Scientific Works - University of Agronomical Sciences and Veterinary Medicine, Bucharest Series C, Veterinary Medicine	Romania								0	1		out of scope
1	Finsterer	2001	Bilateral thalamic stroke due to neurocysticercosis in a non-endemic area	CEREBROVASCULAR DISEASES	Serbia	1							1	1
1	Nikolic	1998	Intestinal parasitic infections in Serbia	Srpski arhiv za celokupno lekarstvo	Serbia				1				1	1		sent to Olgica
1	Potic	2013	A rare case of isolated kidney cysticercosis.	Urologia internationalis	Serbia	1							1	1
1	Vasiljevic-Vuckovic	2011	Neurocysticercosis mimicking brain tumor.	The neuroradiology journal	Serbia	1							1	1
1	Lalošević	2012	Bovine cysticercosis in Serbia: is there a need for alternative diagnostic approach?	Proceedings of the International Conference, Biological Food Safety and Quality BFSQ, Belgrade, Serbia, 4-5 October 2012	Serbia			1		1			2	1
	Zdolec	2012	Significance of bovine cysticercosis in veterinary public health.	Veterinarska Stanica	Serbia					1			1	1		sent to Olgica
1	Novakov	2012	Massive cysticercosis as a problem in cattle production in Serbia.	Proceedings of the International Conference, Biological Food Safety and Quality BFSQ, Belgrade, Serbia, 4-5 October 2012	Serbia					1			1	1
1	MilovanoviÄ‡	2008	Neurocysticercosis - work ability evaluation.	Acta Veterinaria (Beograd)	Serbia		1						1	1
1	Aleksic	1994	Cysticercosis in cattle slaughtered at the PoÅ¾arevac meat factory in PoÅ¾arevac, Serbia.	Veterinarski Glasnik	Serbia					1			1	1		Also reported in Popovic 2002
	JURIS	1994	BACTERIOLOGICAL, MYCOLOGICAL AND PARASITOLOGICAL SURVEY OF SLAUGHTERHOUSE WASTEWATERS CONTAMINATION	VETERINARNI MEDICINA	Slovakia							1	1	1		Out of scope, eggs in wastewater
	Juris	1995	The importance of flies (Diptera-Brachycera) in the dissemination of helminth eggs from sewage treatment plants	Veterinarni medicina	Slovakia							1	1	1		Out of scope, eggs in wastewater
1	Stefancikova	1995	Status and prognosis of the incidence of helminthic zoonoses in Slovakia	HELMINTHOLOGIA	Slovakia				1	1			2	1
1	Rudohradska	2012	Prevalence of intestinal parasites in children from minority group with low hygienic standards in Slovakia	HELMINTHOLOGIA	Slovakia				1				1	1
	Dudlova	2015	Epidemiological risks of endoparasitoses spread by municipal waste water	HELMINTHOLOGIA	Slovakia							1	1	1		Out of scope, eggs in wastewater
1	Zivkovic	1996	Prevalence of Cysticercus bovis s inermis measles with particular reference to histopathological changes in meat	ARCHIV FUR LEBENSMITTELHYGIENE	Slovenia					1			1	1
1	Soba	2014	Evidence of human neurocysticercosis in Slovenia.	Parasitology	Slovenia	1							1	1
1	KHIMICH	2015	Ветеринарно-санитарная оценка говяжьих туш при поражении цистицеркозом	Львовский национальный университет ветеринарной медицины и биотехнологий имени С.З. Гжицкого Украина, Львов 2015	Ukraine					1			1	1
1	Juhl	2000	Subcutaneous cysticercosis and neurocysticercosis	Ugeskrift for laeger	Yugoslavia	1							1	1
1	Doder, R	2002	Neurocysticercosis-a five-year experience.	Med pregled	Serbia		1						1	1

## Sheet: Sheet1
First author	First author of publication
Year	Year of publication
Title	Title of publication
Source	Journal, volume, issue of publication
Document type	{article, abstract, letter [=letter to editor, letter to director, letter to journal], report, dissertation, book}
Country	Country where study was set
* report = government document, epidemiological bulletin
* dissertation = PhD thesis, BSc dissertation, students work
