# Supplementary material for: Epidemiology of taeniosis/cysticercosis in Europe, a systematic review: eastern Europe
Source: Parasit Vectors. 2018 Oct 30;11:569. doi: 10.1186/s13071-018-3153-5 (PMC6208121; doi:10.1186/s13071-018-3153-5)
Supplement: Supplementary file 4 — Table S2. List of references included in the review made available through local sources. (XLSX 71 kb) [file 13071_2018_3153_MOESM4_ESM.xlsx]

## Sheet: Table S2
Additional file 4. Table S2. List of references included in the review made available through local sources.
HC/ind	HC/agg	HT/ind	HT/agg	BC	PC	X	Country	Author	Year	Title	Source	Additional info	Document type	Retrieved through
							Albania	Koleci X	2016		personall communication	Data on taeniosis/cysticercosis on humans/livestock in Albania	unpublished	country sheets
							Bosnia and Herzegovina		2005-2015	Annual report on health statistics of Federation of Bosnia and Herzegovina	Institute for Public Health of Federation of Bosnia and Herzegovina (FB&H)	http://www.zzjzfbih.ba/statisticki-godisnjaci/	report	country sheets
							Bosnia and Herzegovina		2011-2017	Annual and monthly bulletins on epidemilogic surveillance of infectious diseases in the Federation of Bosnia and Herzegovina(FB&H)	Institute for Public Health of Federation of Bosnia and Herzegovina (FB&H)	http://www.zzjzfbih.ba/epidemioloski-bilteni/	report	country sheets
							Bosnia and Herzegovina		2005-2015	Annual report on population health in Republic of Srpska	Public Health Institute of Republic of Srpska	http://www.phi.rs.ba/index.php?view=publikacije&id=publikacije	report	country sheets
							Bosnia and Herzegovina		2015	Infectious and parasitic diseases on the territory of Republic of Srpska	Public Health Institute of Republic of Srpska	http://www.phi.rs.ba/pdf/publikacije/Izvje%C5%A1taj%20ZB%202015%20-%20Final%2021.pdf	report	other
							Bosnia and Herzegovina		2008	Monthly Reports on Occurrence of Infectious Diseases in Bosnia and Herzegovina	The Veterinary Office of Bosnia and Herzegovina	http://www.vet.gov.ba/?q=en/node/212	report	other
							Bosnia and Herzegovina	Grujić I	1960	Humana tenijaza i cisticerkoza svinja i goveda.	Veterinaria Sarajevo, 9, 1, 109-117		article	other
							Bosnia and Herzegovina	Nenadić B M	1960	Rezultati trogodišnjeg istraživanja bobičavosti goveda zaklanih na gradskoj klaonici u Pljevljima.	Veterinaria Sarajevo, 9, 3, 597-602		article	other
							Bosnia and Herzegovina	Mijatović I	1961	Ikričavost teladi	Veterinaria Sarajevo, 10, 3-4, 509-511		article	other
							Bosnia and Herzegovina	Mijatović M	1962	Ikričavost suhog mesa, pršuta i pastrme	Veterinaria Sarajevo, 11, 3, 401-403		article	other
							Bosnia and Herzegovina	Rukavina J, Gall Z and Delić S	1962	Problem teniaze ljudi i cisticerkoze goveda i svinja u Bosni i Hercegovini	Veterinaria Sarajevo, 11, 1, 109-116		article	other
							Bosnia and Herzegovina	Rukavina J and Delić S	1971	Problems of the organization and measures in the control of cysticercosis in cattle and pigs and taeniasis in humans / Problems of the organization and measures in the control of cysticercosis in cattle and pigs and taeniasis in humans. [Taenia saginata]	Acta Parasitologica Iugoslavica, 1971, 3 (1), p. 5-14.	http://en.ustc.findplus.cn/search_list.html?h=articles&db=edsagr&an=edsagr.US201303214374	abstract	other
							Bosnia and Herzegovina	Rukavina J, Čanković M and Kubelka D	1973	Cysticercosis (cervi) in roes	Veterinaria Sarajevo , 22,3, 409-412	https://www.scopus.com/record/display.uri?eid=2-s2.0-0015764358&origin=inward&txGid=5BBA7EE48226416E4DC7CE59DDEBFB16.wsnAw8kcdt7IPYLO0V48gA%3a1	article	other
							Bosnia and Herzegovina	Čanković M, Ferizbegović J and Hadžibeganović Š	1998	Stanje ehinokokoze, metiljavosti i cisticerkoze na osnovu klaoničkih nalaza i direktne ekonomske štete zbog odbačenih iznutrica za period 1992 – 1995. godina na Tuzlansko – Podrinjskom kantonu.	Veterinaria Sarajevo, 47, 3-4, 1998	http://www.vladatk.kim.ba/Ministarstva/MZ/Javne_ustanove_u_nadleznosti_ministarstva/6_Jasmin_Ferizbegovic.pdf	abstract	other
							Bosnia and Herzegovina	Zuko A	1998	Paraziti i parazitoze preživara na brdsko-planinskom regionu Bosne i Hercegovine.	Veterinary Faculty Sarajevo		dissertation	other
							Bosnia and Herzegovina	Hasanspahić H, Avdić R and Spahić N	2003	Nalazi veterinarske inspekcije Kantona Sarajevo u provođenju veterinarsko-sanitarnih mjera na klaonicama zanatskog tipa.	I simpozij poljoprivrede, veterinarstva i šumarstva, Neum 14-17. 5. 2003. Zbornik radova: 126.		abstract	other
							Bosnia and Herzegovina	Zuko A and Hodžić A	2011	A slaughterhouse study on prevalence of sheep liver helminths in region of Sarajevo	Meso, 13, 2, 102-104	file:///D:/Downloads/Meso_2_2011_A_slaughterhouse_study_on_prevalence_of_sheep_liver_helminths_in_region_of_Sarajevo.pdf	article	jounal issue
							Bosnia and Herzegovina	Omeragić J., Hodžić A., Zuko Almedina, Jažić A.16	2011	REVIEW OF INVESTIGATIONS OF PARASITOFAUNA OF WILD ANIMALS IN BOSNIA AND HERZEGOVINA	Veterinaria Sarajevo, 60, 3-4, 251-257	https://veterinaria-sarajevo.com/ojs/index.php/vet/article/view/51/42	article	jounal issue
							Bosnia and Herzegovina	Obradović Z	2012	PUBLIC-HEALTH ASPECT OF ANIMAL WASTE (ANIMAL CORPSES AND SLAUGHTERHOUSE CONFISCATES)	Academy of Sciences and Arts of Bosnia and Herzegovina, Department of Natural Sciences and Mathematics, Scientific-Professional Conference with International Participation “MANAGEMENT OF ANIMAL WASTE AND SUSTAINABLE DEVELOPMENT”, 26. June 2011, Sarajevo, Bosnia and Herzegovina,Proceedings 21, 75-82.	http://www.anubih.ba/images/publikacije/posebna_izdanja/PRIMAT/19_posebna_izdanja_CXLVII_21/5%20AO.pdf	abstract	jounal issue
							Bosnia and Herzegovina	Obradović Z, Salihović H and Habeš S	2014	Surveillance of parasitic diseases in Federation of Bosnia and Herzegovina	Balkan Journal of Health Sciences, 2,1, 25-27	http://bjhs.drunpp.ba/wp-content/uploads/2015/04/bjhs_2_1_web.pdf	article	jounal issue
							Czech Republic		2016		Veterinární medicína	http://vetmed.vri.cz/	article	country sheets
							Czech Republic		2016		Veterinářství	http://vetweb.cz/	article	country sheets
							Czech Republic		2016		Acta Veterinaria Brno	http://actavet.vfu.cz/	article	country sheets
				1			Czech Republic		2016	Surveillance of infectious diseases in animals and humans/Meat inspection records	State Veterinary Administration	http://eagri.cz/public/web/en/svs/portal/	report	country sheets
			1				Czech Republic		2016	Surveillance of infectious diseases in humans	National Institute of Public Health	http://www.szu.cz/	report	country sheets
							FYROM	Kuzmanovska G	2016	Report of the Sector for control and monitoring of communicable diseases	Ministry of Health, Institute of Public Health of the Republic of Macedonia – Sector for control and monitoring of communicable diseases	www.moh.gov.mk	report	cystinet
							FYROM	Jurhar Pavlova M et al	2014	Some epidemiologic data related to T. saginata in R. Macedonia and a case study of human infection with T. saginata	CYSTINET Meeting Antwerb		abstract	proceedings
1							FYROM	Kuzmanovski I	2016	Clinic records	Clinic of Neurology, Medical faculty, Skopje “Ss Cyril and Methodius”, Skopje		unpublished	questionaire survey
			1				FYROM	Petrovska M	2016	Institute Records	Institute of Microbiology and Parasitology, Medical Faculty, University “Ss Cyril and Methodius”, Skopje		report	cystinet
1							FYROM	Ilievski, B., Petrusevska G	2016	Institute Records	Institut for Pathology, Medical faculty, Skopje “Ss Cyril and Methodius”, Skopje		unpublished	questionaire survey
			1				FYROM	Miloskoska Blagoeska E	2016	Institute Records	Center for Public health - Prilep		report	cystinet
			1				FYROM	Cvetkovic S	2016	Institute Records	Institute of Public Health	http://www.iph.mk	report	cystinet
			1				fYROM	Zaturoska D	2016	Hospital Records	Military Medical Center in Skopje		unpublished	questionaire survey
			1				FYROM	Jusufi F	2016	Institute Records	Center for Public health - Tetovo		report	cystinet
				1	1		FYROM	Food and veterinary agency	2016	Agency Records	Food and veterinary agency	www.fva.gov.mk	report	cystinet
							FYROM	Mircevski V	2006	Cerebral custicercosis: case report.	3rd Congress of Macedonian Microbiologists with international participation Mak Med pregled 2006;60(67):125		abstarct	proceedings
			1				FYROM	Adamovska E	2014	Epidemiological caracteristics of parasitosis in municipaliti Kicevo	5th Congress of Macedonian Microbiologists Mak Med pregled 2014; 86:158	www.microbiology.congres.mk	abstarct	proceedings
1							Greece	Nanassis K	1999	Parasitic infestations of the CNS	14th Meeting of the Hellenic Society fot Neuroscience, Kavala Greece		abstract	proceedings
1							Greece	Nanassis K	1993	Cerebral cysticercosis (2 cases)	Galinos 1993, 35(5), 504-510		article	journal issue
							Greece	Vlachos K	1999	Treatment approach of CNS cysticercosis	14th Meeting of the Hellenic Society fot Neuroscience, Kavala Greece		poster	proceedings
							Greece	Mavrogiorgos C	1981	Brain cysticercosis	Hellenic Armed Forces Medical Review		abstract	other
							Greece	Pomonis S	1997	Cerebral intraparenchymatous cysticercosis simulating tumors of neuroepithelial origin	Clinical Neurology and Neurosurgery, 99 (1) S27	http://www.clineu-journal.com/article/S0303-8467(97)81366-2/pdf	abstract	other
							Greece	Laiko Hospital of Athens	1997	Record of a neurocysticercosis case	Annual Hospital Records		unpublished	country sheets
							Greece	General Hospital of Athens -G. Gennimatas	2007	Record of a neurocysticercosis case	Annual Hospital Records		unpublished	country sheets
							Greece	George Papanikolaou General Hospital of Thessaloniki	1995	Record of a neurocysticercosis case	Annual Hospital Records		unpublished	country sheets
							Greece	AHEPA Hospital of Thessaloniki	1990	Record of a neurocysticercosis case	Annual Hospital Records		unpublished	country sheets
							Greece	Venizeleio – Pananeio General Hospital of Irakleion	2000	Record of a neurocysticercosis case	Annual Hospital Records		unpublished	country sheets
							Greece	General University Hospital of Patras	2009	Record of a neurocysticercosis case	Annual Hospital Records		unpublished	country sheets
							Greece	University Hospital of Ioannina	2004	Record of a neurocysticercosis case	Annual Hospital Records		unpublished	country sheets
							Greece	ΚΑΤ General Hospital of Athens	2016		Annual Hospital Records		unpublished	country sheets
							Greece	Evangellismos General Hospital Athens	2016		Annual Hospital Records		unpublished	country sheets
							Greece	YGEIA Hospital of Athens	2016		Annual Hospital Records		unpublished	country sheets
							Greece	Ippokrateio Hospital of Thessaloniki	2016		Annual Hospital Records		unpublished	country sheets
							Greece	Inter-Balkan Hospital of Thessaloniki	2016		Annual Hospital Records		unpublished	country sheets
							Greece	Achillopouleio Hospital of Volos	2016		Annual Hospital Records		unpublished	country sheets
							Greece	Hospital of Larissa	2016		Annual Hospital Records		unpublished	country sheets
							Greece	Hospital of Xanthi	2016		Annual Hospital Records		unpublished	country sheets
							Greece	Hospital of Alexandroupoli	2016		Annual Hospital Records		unpublished	country sheets
				1	1		Poland		2003-2013	Annual Reports of Polish Veterinary Inspection Services	Veterinary Inspection Services	https://www.wetgiw.gov.pl/	report	country sheets
	1						Poland		1997	Annual Report of infectious diseases and poisonings in Poland	National Institute of Public Health – National Institute of Hygiene		report	country sheets
							Poland	Czarkowski MP, Cielebąk E˛ Stępień E, Kondej B.	2000	Infectious diseases and poisonings in Poland in 1999	National Institute of Public Health – National Institute of Hygiene	ISSN 1643-8655, Warsaw, 2000. pp.142	report	country sheets
							Poland	Czarkowski MP, Cielebąk E˛ Stępień E, Kondej B	2002	Infectious diseases and poisonings in Poland in 2001.	National Institute of Public Health – National Institute of Hygiene	ISSN 1643-8655, Warsaw, 2002. pp.138	report	country sheets
							Poland		2002	Annual Report of infectious diseases and poisonings in Poland	National Institute of Public Health – National Institute of Hygiene		report	country sheets
							Poland	Czarkowski MP, Cielebąk E˛ Stępień E, Kondej B	2005	Infectious diseases and poisonings in Poland in 2004	National Institute of Public Health – National Institute of Hygiene	ISSN 1643-8655, Warsaw, 2005. pp.157	report	country sheets
							Poland	Czarkowski MP, Cielebąk E˛ Dacka P., Kondej B.	2007	Infectious diseases and poisonings in Poland in 2006	National Institute of Public Health – National Institute of Hygiene	ISSN 1643-8655, Warsaw, 2007. pp.182	report	country sheets
							Poland	Czarkowski MP, Cielebąk E˛ Kondej B, Staszewska E.	2009	Infectious diseases and poisonings in Poland in 2008	National Institute of Public Health – National Institute of Hygiene	ISSN 1643-8655, Warsaw, 2009. pp.184	report	country sheets
	1						Poland		2013	The incidence of selected infectious diseases in Poland from 1 January to 31 December 2012. And in the comparable period of 2011.	National Institute of Public Health – National Institute of Hygiene		report	country sheets
	1						Poland	Czarkowski MP, Cielebąk E˛ Kondej B, Staszewska E.	2014	Infectious diseases and poisonings in Poland in 2013.	National Institute of Public Health – National Institute of Hygiene	ISSN 1643-8655, Warsaw, 2014. pp.174	report	country sheets
							Poland		2014	The incidence of selected infectious diseases in Poland from 1 January to 31 December 2013. And in the comparable period of 2012	National Institute of Public Health – National Institute of Hygiene		report	country sheets
							Poland		2015	The incidence of selected infectious diseases in Poland from 1 January to 31 December 2014. And in the comparable period of 2013	National Institute of Public Health – National Institute of Hygiene		report	country sheets
							Republic of Cyprus	Minystry of Health Republic of Cyprus	2016	Surveillance of infectious diseases in humans	Medical and Public Health Services Ministry of Health	http://www.moh.gov.cy/MOH/mphs/mphs.nsf/index_en/index_en?OpenDocument#	unpublished	country sheets
					1		Republic of Cyprus	Ministry of Agriculture, Natural Resources and Environment Republic of Cyprus	2016	Meat inspection/Surveillance of infectious diseases in animals	Veterinary Services Ministry of Agriculture Rural Development	http://www.moa.gov.cy/moa/vs/vs.nsf/index_en/index_en?OpenDocument	unpublished	country sheets
							Republic of Cyprus	Cyprus Library	2010	Archive of epidemiological surveillance of infectious diseases	Cyprus Library	http://www.cypruslibrary.gov.cy/moec/cl/cl.nsf/All/CEE89E9263B6DF26C22577BC002B7C18?Opendocument	report	country sheets
			1				Serbia	Institute of Public Health of Serbia	2010	Health Statistical Yearbook (1998-2010)	Institute of Public Health of Serbia “Dr Milan Jovanović Batut”		report	cystinet
			1				Serbia	Dakic Z	2015	Taeniosis in Serbia: changing trend over a 35-year period.	CYSTINET Meeting Belgrade		abstract	proceedings
							Serbia	Petrović Z	1977	Značaj parazitskih zoonoza u Jugoslaviji	Acta Parasit Jugoslav		article	journal issue	the title of Journal say Jugoslavia so other countries involved
							Serbia	Obradović Đ	1976	Uloga i značaj veterinarske službe u suzbijanju cisticerkoze i trihineloze	Specijalistički rad, Veterinarski fakultet Beograsd		thesis	cystinet
				1	1		Serbia	Popović B	2002	Epizootiologija parazitskih oboljenja na području Jablaničkog okruga u periodu od 1994. do 2000.	Godine. Specijalistički rad, Fakultet Veterinarske medicine, Beograd		thesis	cystinet
1							Serbia	Bobić B	2015	Human cysticercosis in Serbia - a 25 year national study	CYSTINET Meeting Belgrade	ab	abstarct	cystinet
1							Serbia	Babić MR	1996	Rendgenska slika cisticerkoze-povodom nalaza u našeg bolesnika	Acta Medica Medianae		article	journal issue
1							Serbia	Aksentijević V	2005	Neurocysticercosis - difficulties in treatment	Medicinska praksa. 27:107–110		article	journal issue
1							Serbia	Nozic D	1995	Masivna neurocisticerkoza	Vojnosanit Pregl. Vojnosanit Pregl. 52(6):595-597		article	journal issue
					1		Serbia	Cuperlovic K	1991	Curent status of food-borneparasitic zoonoses-Eastern Europe	Southeast Asian J Trop Med Public Health		article	journal issue
							Serbia	Umicevic P	1989	Criteria for the diagnosis of epilepsy caused by cerebral cysticercosis in a population of recruits	Vojnosanit Pregl		article	journal issue
							Serbia	Žigić B	1975	Cisticerkoza (bobičavost) goveda i svinja u Jugoslaviji sa posebnim osvrtom na stanje u SAP Vojvodini	Specijalistički rad, Veterinarski fakultet, Beograd		thesis	cystinet	the title of Journal say Jugoslavia so other countries involved
					1		Serbia	Ministry of Agriculture and Environmental Protection	2016	Meat inspection/Surveillance of infectious diseases in animals	Veterinary Services	http://www.vet.minpolj.gov.rs/srb/epizootiologija/zarazne-bolesti-zivotinja	unpublished	country sheets
							Slovak Republic		2016	Registry Records on Human Taeniosis and Cysticercosis	Epidemiological Information System of the Slovak Republic	http://www.epis.sk/	report	country sheets
				1			Slovak Republic	Ministry of Agriculture and Rural Development of the Slovak Republic	2016	Yearly Report on Zoonoses	Ministry of Agriculture and Rural Development of the Slovak Republic	http://www.mpsr.sk/index.php?navID=47&sID=111&navID2=506	report	country sheets
					1		Slovak Republic	State Veterinary and Food Administration of the Slovak Republic	2016	Monthly Reports on Meat Inspection/Surveillance of infectious diseases in animals	State Veterinary and Food Administration of the Slovak Republic	http://www.svps.sk/zvierata/vykaz_nakaz.asp	report	country sheets
			1				Slovak Republic	Public Health Authority of the Slovak Republic	2016	Surveillance of infectious diseases in humans	Public Health Authority of the Slovak Republic	http://www.uvzsr.sk/	report	country sheets
			1	1			Slovak Republic	Várady M., Dvorožňáková, E.	2014	TAENIOSIS/CYSTICERCOSIS in Slovakia: epidemiology, impact and issues	CYSTINET Meeting Evora		abstract	proceedings
							Poland	National Institute of Public Health – National Institute of Hygiene	2016	Surveillance of infectious diseases in humans	National Institute of Public Health – National Institute of Hygiene	http://www.pzh.gov.pl/
							Bulgaria		2015	Annual report and statistiks book on public health	National Center of Public Health and Analyses, Ministry of Health	http://ncpha.government.bg	report	country sheets
							Bulgaria		2015	Health Services 2014	National Statistic Institute, Republic of Bulgaria	http://www.nsi.bg/	report	country sheets
							Bulgaria		2016	Registry of Health Problems	National Center of infectious and Parasitic Diseases, Ministry of Health	http://www.ncipd.org/	report	country sheets
							Hungary		2016	Surveillance of infectious diseases in humans	National Center for Epidemiology, Department of Parasitology	http://www.oek.hu/oek.web?lang=eng	report	country sheets
							Hungary		2016	Surveillance of infectious diseases in animals	National Food Chain Safety Office, Laboratory of Parasitology, Fish and Bee Diseases	https://www.nebih.gov.hu/en/	report	country sheets
			1		1		Hungary	István Kucsera, József Danka, Eszter Mezei, Erika Orosz 1National Center for Epidemiology, Department of Parasitology, Budapest, Hungary 2National Center for Epidemiology, Department of	2015	TAENIOSIS DIAGNOSED DURING LAST 15 YEARS IN NATIONAL CENTER FOR EPIDEMIOLOGY, BUDAPEST, HUNGARY	CYSTINET Meeting Belgrade	poster	abstract	proceedings
				1	1		Belarus, Bulgaria, Romania		2017	http://www.oie.int/wahis_2/public/wahid.php/Diseaseinformation/statusdetail, Accessed 2017
				1	1		Romania	Ana-Maria Oleleu1, Calin Gherman1, Anamaria Cozma3, Ioan OLELEU1 , Cozma Vasil	2015	Epidemiological study in T. solium and T. saginata larvae infestation in pigs and cattle from Romania	CYSTINET Meeting Belgrade	presentation	abstarct	proceedings
			1				Albania	Zammarchi	2011				Publication
			1				Estonia	Jõgiste, A., Varjas, J., Märtin, J., Aro, T., & Kutsar, K.	2000	Communicable Disease Statistics in Estonia Part 9. Tallinn.		Retrieved from http://www.terviseamet.ee/fileadmin/dok/Kasulikku/Stat_9_KOOND.pdf	Publication	country sheets
			1					Ref for Czech Republic
			1					Ref for Croatia
			1				Latvia	Disease Prevention and Control Centre, 2014
	1		1				Romania
			1				Poland -see above				Official data provided by the National Centre for statistics and IT in Public Health – hospitalized cases
1							Greece	Dr Toulios	2016	personal communication
1							Greece	Dr Bostantzopoulou	2016	personal communication
1							Greece	Dr Bostantzopoulou	2016	personal communication
1							Greece	Dr Vlachos	2016	personal communication
	1				1		Lithuania	Petkevičius, S., 2015	2015	Personal communication
					1		Latvia	Food and Veterinary Service Latvia	2015	Personal communication,
1							Latvia	Disease Prevention and Control Centre	2014	Taenia solium and cysticercosis cases		Governmet document	Aggregated taeniosis and cysticercosis cases	Sent by national contact
			1				Estonia	Jõgiste, A., Varjas, J., Märtin, J., Aro, T., Kustar, K.	2000	Communicable disease Statistics in Estonia		Governmet document	Aggregated taeniosis cases	Sent by national contact
			1				Estonia	Jõgiste A, Varjas J, Kutsar K, Aro T	2005	Health Protection Inspectorate. Communicable Disease Statistics in Estonia.		Governmet document	Aggregated taeniosis cases	Sent by national contact
							Estonia			Laboratory survelliance data			Aggregated taeniosis cases	Sent by national contact
							Estonia	M. Janson, K. Neare, P. Hütt, T. Orro, A. Viltrop and B. Lassen	2013	Zoonotic parasite infections among Estonian veterinarians compared with general population		Conference abstract	Aggregated taeniosis cases	Countrysheet search
				1	1		Estonia	Dorbek-Kolin, E.	2018	Dorbek-Kolin, E. et al. Prevalence of cysticercosis in Estonian pigs and cattle. Parasitol. Res. 117, 591–595 (2018).				Countrysheet search
					1		Lithuania	Dorny et al.	2010	Development of harmonised schemes for the monitoring and reporting of Cysticercus in animals and foodstuffs in the European Union		SCIENTIFIC REPORT submitted to EFSA	Bovine cysticercosis (meat inspection)&Porcine cysticercosis (meat inspection)
							Estonia	Veterinary diagnostic laboratory	2010	ZOONOOSIDE ARUANNE 2010.			Bovine cysticercosis (meat inspection)&Porcine cysticercosis (meat inspection)
1							Croatia			Department of Parasitology and Parasitic Diseases with Clinic, Faculty of Veterinary Medicine of University of Zagreb
1							Croatia	Kolářová	2006
1							Serbia	Poluga et al.,	2013	Epidemiological and clinical characteristics of neurocysticercosis in Serbia.	23rd European Congress of Clinical Microbiology and Infectious Diseases, Berlin, Germany, Abstract: P 2299 (2013).		abstract
				1	1		Moldova		2017	National Agency for Food Safety, 2017		Report
		1					Lithuania	Lithuanian Centre for Infectious Diseases and HIV.	1996	Lithuanian Centre for Infectious Diseases and HIV.	Annual Reports. Vilnius. http://www.ulac.lt/ataskaitos
		1					Lithuania	Lithuanian Centre for Infectious Diseases and HIV.	2002	Lithuanian Centre for Infectious Diseases and HIV.	Annual Reports. Vilnius. http://www.ulac.lt/ataskaitos
		1					Lithuania	Lithuanian Centre for Infectious Diseases and HIV.	2005	Lithuanian Centre for Infectious Diseases and HIV.	Annual Reports. Vilnius. http://www.ulac.lt/ataskaitos
1							Lithuania	Lithuanian Centre for Infectious Diseases and HIV.	2006	Lithuanian Centre for Infectious Diseases and HIV.	Annual Reports. Vilnius. http://www.ulac.lt/ataskaitos
1							Lithuania	Lithuanian Centre for Infectious Diseases and HIV.	2008	Lithuanian Centre for Infectious Diseases and HIV.	Annual Reports. Vilnius. http://www.ulac.lt/ataskaitos
							Lithuania	Lithuanian Centre for Infectious Diseases and HIV.	2012	Lithuanian Centre for Infectious Diseases and HIV.	Annual Reports. Vilnius. http://www.ulac.lt/ataskaitos
		1					Lithuania	Lithuanian Centre for Infectious Diseases and HIV.	2014	Lithuanian Centre for Infectious Diseases and HIV.	Annual Reports. Vilnius. http://www.ulac.lt/ataskaitos
1		1					Lithuania	Lithuanian Centre for Infectious Diseases and HIV.	2016	Lithuanian Centre for Infectious Diseases and HIV.	Annual Reports. Vilnius. http://www.ulac.lt/ataskaitos
			1				Lithuania	Rockiene A	1997	Parasite infections and their distribution in Lithuania.	Hygiene and Epidemiology. 5, 7-12.
				1	1		Lithuania	Lithuanian State Food and Veterinary Service	1998	Lithuanian State Food and Veterinary Service. Annual Report. Vilnius.	Annual Report. Vilnius.
				1	1		Lithuania	Lithuanian State Food and Veterinary Service	1999	Lithuanian State Food and Veterinary Service. Annual Report. Vilnius.
				1	1		Lithuania	Lithuanian State Food and Veterinary Service	2000	Lithuanian State Food and Veterinary Service. Annual Report. Vilnius.
				1	1		Lithuania	Lithuanian State Food and Veterinary Service	2001	Lithuanian State Food and Veterinary Service. Annual Report. Vilnius.
				1	1		Lithuania	Lithuanian State Food and Veterinary Service	2002	Lithuanian State Food and Veterinary Service. Annual Report. Vilnius.
				1	1		Lithuania	Lithuanian State Food and Veterinary Service	2003	Lithuanian State Food and Veterinary Service. Annual Report. Vilnius.
				1	1		Lithuania	Lithuanian State Food and Veterinary Service	2004	Lithuanian State Food and Veterinary Service. Annual Report. Vilnius.
				1	1		Lithuania	Lithuanian State Food and Veterinary Service	2005	Lithuanian State Food and Veterinary Service. Annual Report. Vilnius.
				1	1		Lithuania	Lithuanian State Food and Veterinary Service	2006	Lithuanian State Food and Veterinary Service. Annual Report. Vilnius.
				1	1		Lithuania	Lithuanian State Food and Veterinary Service	2007	Lithuanian State Food and Veterinary Service. Annual Report. Vilnius.
				1	1		Lithuania	Lithuanian State Food and Veterinary Service	2008	Lithuanian State Food and Veterinary Service. Annual Report. Vilnius.
				1	1		Lithuania	Lithuanian State Food and Veterinary Service	2009	Lithuanian State Food and Veterinary Service. Annual Report. Vilnius.
				1	1		Lithuania	Lithuanian State Food and Veterinary Service	2010	Lithuanian State Food and Veterinary Service. Annual Report. Vilnius.
				1	1		Lithuania	Lithuanian State Food and Veterinary Service	2011	Lithuanian State Food and Veterinary Service. Annual Report. Vilnius.
				1	1		Lithuania	Lithuanian State Food and Veterinary Service	2012	Lithuanian State Food and Veterinary Service. Annual Report. Vilnius.
				1	1		Lithuania	Lithuanian State Food and Veterinary Service	2013	Lithuanian State Food and Veterinary Service. Annual Report. Vilnius.
				1	1		Lithuania	Lithuanian State Food and Veterinary Service	2014	Lithuanian State Food and Veterinary Service. Annual Report. Vilnius.
				1	1		Lithuania	Lithuanian State Food and Veterinary Service	2015	Lithuanian State Food and Veterinary Service. Annual Report. Vilnius.
				1	1		Lithuania	Lithuanian State Food and Veterinary Service	2016	Lithuanian State Food and Veterinary Service. Annual Report. Vilnius.
				1	1		Lithuania	Lithuanian State Food and Veterinary Service	2017	Lithuanian State Food and Veterinary Service. Annual Report. Vilnius.

## Sheet: Description
Author	Authors of publication/document/data
Year	Year of publication of publication/document/data
Title	Title of publication/document/data
Source	Journal, volume, issue, publisher; Meeting details; Name of institute/data provider
Additional info	Additional information if available e.g., URL, name of review
Document type	{article, abstract, letter [=letter to editor, letter to director, letter to journal], report, dissertation, book, unpublished}
Retrieved through	{review [=reference list of review article], proceedings, country sheet/CYSTINET/other}
Country	Country where study was set
* report = government document, Letter from FSA Scotland addressed to Lead Food Officers on the Verification of cold treatment of C.bovis in cold stores, epidemiological bulletin
* unpublished = unpublished data obtained from a register, personal communication
* dissertation = PhD thesis, BSc dissertation, students work
* country sheet/cystinet/other = Cystinet members
* published = anything for which you have evidence for.
